# Supplementary material for: A frog in hot water: the effect of temperature elevation on the adrenal stress response of an African amphibian
Source: PeerJ. 2024 Aug 13;12:e17847. doi: 10.7717/peerj.17847 (PMC11328835; doi:10.7717/peerj.17847)
Supplement: Data S1 — The dGC and log10 transformed dGC levels of control and experimental animals throughout the study period [file peerj-12-17847-s002.csv]

Individual	Group	State	dGC Concentrations	Log10 transformed dGC
CBR 012	Expirmental	BaselineEXP	0,188	-0,725842151
CBR 012	Expirmental	BaselineEXP	0,146	-0,835647144
CBR 012	Expirmental	BaselineEXP	0,173	-0,761953897
CBR 012	Expirmental	BaselineEXP	0,174	-0,759450752
CBR 012	Expirmental	BaselineEXP	0,161	-0,793174124
CBR 012	Expirmental	Elevated	0,201	-0,696803943
CBR 012	Expirmental	Elevated	0,173	-0,761953897
CBR 012	Expirmental	Elevated	0,19	-0,721246399
CBR 012	Expirmental	Elevated	0,23	-0,638272164
CBR 012	Expirmental	Elevated	0,262	-0,581698709
CBR 019	Expirmental	BaselineEXP	0,17	-0,769551079
CBR 019	Expirmental	BaselineEXP	0,189	-0,723538196
CBR 019	Expirmental	BaselineEXP	0,195	-0,709965389
CBR 019	Expirmental	BaselineEXP	0,158	-0,801342913
CBR 019	Expirmental	BaselineEXP	0,23	-0,638272164
CBR 019	Expirmental	Elevated	0,246	-0,609064893
CBR 019	Expirmental	Elevated	0,238	-0,623423043
CBR 019	Expirmental	Elevated	0,214	-0,669586227
CBR 019	Expirmental	Elevated	0,274	-0,562249437
CBR 019	Expirmental	Elevated	0,268	-0,571865206
CBR 020	Expirmental	BaselineEXP	0,194	-0,71219827
CBR 020	Expirmental	BaselineEXP	0,195	-0,709965389
CBR 020	Expirmental	BaselineEXP	0,185	-0,732828272
CBR 020	Expirmental	BaselineEXP	0,196	-0,707743929
CBR 020	Expirmental	BaselineEXP	0,162	-0,790484985
CBR 020	Expirmental	Elevated	0,267	-0,573488739
CBR 020	Expirmental	Elevated	0,201	-0,696803943
CBR 020	Expirmental	Elevated	0,274	-0,562249437
CBR 020	Expirmental	Elevated	0,192	-0,716698771
CBR 020	Expirmental	Elevated	0,298	-0,525783736
CBR 069	Expirmental	BaselineEXP	0,195	-0,709965389
CBR 069	Expirmental	BaselineEXP	0,187	-0,728158393
CBR 069	Expirmental	BaselineEXP	0,133	-0,876148359
CBR 069	Expirmental	BaselineEXP	0,209	-0,679853714
CBR 069	Expirmental	BaselineEXP	0,171	-0,76700389
CBR 069	Expirmental	Elevated	0,349	-0,457174573
CBR 069	Expirmental	Elevated	0,247	-0,607303047
CBR 069	Expirmental	Elevated	0,302	-0,519993057
CBR 069	Expirmental	Elevated	0,254	-0,595166283
CBR 069	Expirmental	Elevated	0,246	-0,609064893
CBR 074	Expirmental	BaselineEXP	0,195	-0,709965389
CBR 074	Expirmental	BaselineEXP	0,187	-0,728158393
CBR 074	Expirmental	BaselineEXP	0,228	-0,642065153
CBR 074	Expirmental	BaselineEXP	0,208	-0,681936665
CBR 074	Expirmental	BaselineEXP	0,134	-0,872895202
CBR 074	Expirmental	Elevated	0,238	-0,623423043
CBR 074	Expirmental	Elevated	0,269	-0,57024772
CBR 074	Expirmental	Elevated	0,231	-0,63638802
CBR 074	Expirmental	Elevated	0,261	-0,583359493
CBR 074	Expirmental	Elevated	0,215	-0,66756154
CBR 076	Expirmental	BaselineEXP	0,264	-0,578396073
CBR 076	Expirmental	BaselineEXP	0,215	-0,66756154
CBR 076	Expirmental	BaselineEXP	0,164	-0,785156152
CBR 076	Expirmental	BaselineEXP	0,152	-0,818156412
CBR 076	Expirmental	BaselineEXP	0,198	-0,70333481
CBR 076	Expirmental	Elevated	0,156	-0,806875402
CBR 076	Expirmental	Elevated	0,181	-0,742321425
CBR 076	Expirmental	Elevated	0,216	-0,665546249
CBR 076	Expirmental	Elevated	0,189	-0,723538196
CBR 076	Expirmental	Elevated	0,313	-0,504455662
CBR 078	Expirmental	BaselineEXP	0,172	-0,764471553
CBR 078	Expirmental	BaselineEXP	0,215	-0,66756154
CBR 078	Expirmental	BaselineEXP	0,196	-0,707743929
CBR 078	Expirmental	BaselineEXP	0,176	-0,754487332
CBR 078	Expirmental	BaselineEXP	0,187	-0,728158393
CBR 078	Expirmental	Elevated	0,245	-0,610833916
CBR 078	Expirmental	Elevated	0,214	-0,669586227
CBR 078	Expirmental	Elevated	0,244	-0,612610174
CBR 078	Expirmental	Elevated	0,227	-0,643974143
CBR 078	Expirmental	Elevated	0,196	-0,707743929
CBR 034	Control	BaselineCtr	0,231	-0,63638802
CBR 034	Control	BaselineCtr	0,185	-0,732828272
CBR 034	Control	BaselineCtr	0,239	-0,621602099
CBR 034	Control	BaselineCtr	0,236	-0,627087997
CBR 034	Control	BaselineCtr	0,285	-0,54515514
CBR 034	Control	BaselineCtr2	0,211	-0,675717545
CBR 034	Control	BaselineCtr2	0,196	-0,707743929
CBR 034	Control	BaselineCtr2	0,181	-0,742321425
CBR 034	Control	BaselineCtr2	0,224	-0,649751982
CBR 034	Control	BaselineCtr2	0,266	-0,575118363
CBR 035	Control	BaselineCtr	0,191	-0,718966633
CBR 035	Control	BaselineCtr	0,164	-0,785156152
CBR 035	Control	BaselineCtr	0,179	-0,747146969
CBR 035	Control	BaselineCtr	0,147	-0,832682665
CBR 035	Control	BaselineCtr	0,24	-0,619788758
CBR 035	Control	BaselineCtr2	0,205	-0,688246139
CBR 035	Control	BaselineCtr2	0,146	-0,835647144
CBR 035	Control	BaselineCtr2	0,188	-0,725842151
CBR 035	Control	BaselineCtr2	0,188	-0,725842151
CBR 035	Control	BaselineCtr2	0,269	-0,57024772
CBR 046	Control	BaselineCtr	0,139	-0,8569852
CBR 046	Control	BaselineCtr	0,188	-0,725842151
CBR 046	Control	BaselineCtr	0,207	-0,684029655
CBR 046	Control	BaselineCtr	0,141	-0,850780887
CBR 046	Control	BaselineCtr	0,155	-0,809668302
CBR 046	Control	BaselineCtr2	0,22	-0,657577319
CBR 046	Control	BaselineCtr2	0,214	-0,669586227
CBR 046	Control	BaselineCtr2	0,131	-0,882728704
CBR 046	Control	BaselineCtr2	0,182	-0,739928612
CBR 046	Control	BaselineCtr2	0,133	-0,876148359
CBR 051	Control	BaselineCtr	0,25	-0,602059991
CBR 051	Control	BaselineCtr	0,182	-0,739928612
CBR 051	Control	BaselineCtr	0,2	-0,698970004
CBR 051	Control	BaselineCtr	0,171	-0,76700389
CBR 051	Control	BaselineCtr	0,207	-0,684029655
CBR 051	Control	BaselineCtr2	0,2	-0,698970004
CBR 051	Control	BaselineCtr2	0,173	-0,761953897
CBR 051	Control	BaselineCtr2	0,239	-0,621602099
CBR 051	Control	BaselineCtr2	0,246	-0,609064893
CBR 051	Control	BaselineCtr2	0,31	-0,508638306
CBR 053	Control	BaselineCtr	0,255	-0,59345982
CBR 053	Control	BaselineCtr	0,187	-0,728158393
CBR 053	Control	BaselineCtr	0,233	-0,632644079
CBR 053	Control	BaselineCtr	0,204	-0,690369833
CBR 053	Control	BaselineCtr	0,202	-0,694648631
CBR 053	Control	BaselineCtr2	0,187	-0,728158393
CBR 053	Control	BaselineCtr2	0,223	-0,651695137
CBR 053	Control	BaselineCtr2	0,23	-0,638272164
CBR 053	Control	BaselineCtr2	0,239	-0,621602099
CBR 053	Control	BaselineCtr2	0,241	-0,617982957
CBR 060	Control	BaselineCtr	0,199	-0,701146924
CBR 060	Control	BaselineCtr	0,217	-0,663540266
CBR 060	Control	BaselineCtr	0,22	-0,657577319
CBR 060	Control	BaselineCtr	0,192	-0,716698771
CBR 060	Control	BaselineCtr	0,197	-0,705533774
CBR 060	Control	BaselineCtr2	0,194	-0,71219827
CBR 060	Control	BaselineCtr2	0,155	-0,809668302
CBR 060	Control	BaselineCtr2	0,21	-0,677780705
CBR 060	Control	BaselineCtr2	0,187	-0,728158393
CBR 060	Control	BaselineCtr2	0,188	-0,725842151
CBR 064	Control	BaselineCtr	0,177	-0,752026734
CBR 064	Control	BaselineCtr	0,185	-0,732828272
CBR 064	Control	BaselineCtr	0,158	-0,801342913
CBR 064	Control	BaselineCtr	0,237	-0,625251654
CBR 064	Control	BaselineCtr	0,179	-0,747146969
CBR 064	Control	BaselineCtr2	0,16	-0,795880017
CBR 064	Control	BaselineCtr2	0,146	-0,835647144
CBR 064	Control	BaselineCtr2	0,184	-0,735182177
CBR 064	Control	BaselineCtr2	0,203	-0,692503962
CBR 064	Control	BaselineCtr2	0,204	-0,690369833
